# Supplementary material for: LiNi0.6Co0.2Mn0.2O2 Cathode-Solid Electrolyte Interfacial Behavior Characterization Using Novel Method Adopting Microcavity Electrode
Source: Molecules. 2023 Apr 17;28(8):3537. doi: 10.3390/molecules28083537 (PMC10144035; doi:10.3390/molecules28083537)
Supplement: Supplementary file 1 [file molecules-28-03537-s001.zip]

Archive with 1 entries (1 files):
- molecules-2309912-supplementary.pdf
